# Supplementary material for: Should Audits Consider the Care Pathway Model? A New Approach to Benchmarking Real-World Activities
Source: Healthcare (Basel). 2022 Sep 19;10(9):1798. doi: 10.3390/healthcare10091798 (PMC9498525; doi:10.3390/healthcare10091798)
Supplement: Supplementary file 1 [file healthcare-10-01798-s001.zip]

Archive with 1 entries (1 files):
- healthcare-1872610-SI.pdf
